# Supplementary material for: An explanatory model for the concept of mental health in Iranian youth
Source: F1000Res. 2018 Feb 7;7:52. Originally published 2018 Jan 15. [Version 2] doi: 10.12688/f1000research.12893.2 (PMC5832920; doi:10.12688/f1000research.12893.2)
Supplement: Supplementary file 1 [file f1000research-7-15125-s0000.tgz]

Archive with 1 entries (1 files):
- 5b244595-e879-457b-bea0-c7f898212713.docx
